# Supplementary material for: Structural Formation of Oil-in-Water (O/W) and Water-in-Oil-in-Water (W/O/W) Droplets in PDMS Device Using Protrusion Channel without Hydrophilic Surface Treatment
Source: Micromachines (Basel). 2018 Sep 14;9(9):468. doi: 10.3390/mi9090468 (PMC6187530; doi:10.3390/mi9090468)
Supplement: Supplementary file 1 [file micromachines-09-00468-s001.zip]

Archive with 3 entries (3 files):
- Supplementary files/Video S1.avi
- Supplementary files/Video S2.avi
- Supplementary files/Video S3.avi
